# Supplementary material for: Isotemporal Associations of Patterns and Domains of Sedentary Behavior and Physical Activity with Sleep Quality in Pregnant Women in Saudi Arabia
Source: Healthcare (Basel). 2025 Sep 23;13(19):2397. doi: 10.3390/healthcare13192397 (PMC12523707; doi:10.3390/healthcare13192397)
Supplement: Supplementary file 1 [file healthcare-13-02397-s001.zip]

Archive with 1 entries (1 files):
- healthcare-3810553-supplementary.pdf
